# Supplementary material for: The Central Domain of MCPH1 Controls Development of the Cerebral Cortex and Gonads in Mice
Source: Cells. 2022 Aug 31;11(17):2715. doi: 10.3390/cells11172715 (PMC9455054; doi:10.3390/cells11172715)
Supplement: Supplementary file 1 [file cells-11-02715-s001.zip]

Archive with 1 entries (1 files):
- cells-1849957-supplementary.pdf
